# Supplementary material for: Focused View CT Urography: Towards a Randomized Trial Investigating the Relevance of Incidental Findings in Patients with Hematuria
Source: Diseases. 2025 Aug 1;13(8):242. doi: 10.3390/diseases13080242 (PMC12385860; doi:10.3390/diseases13080242)
Supplement: Supplementary file 1 [file diseases-13-00242-s001.zip]

Archive with 2 entries (2 files):
- Supplementary video file 1.mp4
- Supplementary video file 2.mp4
